# Supplementary material for: Synthesis of Side-Chain Liquid Crystalline Polyacrylates with Bridged Stilbene Mesogens
Source: Molecules. 2024 Nov 4;29(21):5220. doi: 10.3390/molecules29215220 (PMC11547409; doi:10.3390/molecules29215220)
Supplement: Supplementary file 1 [file molecules-29-05220-s001.zip]

Archive with 1 entries (1 files):
- molecules-3261235-supplementary.pdf
